# Supplementary material for: Optimal fertigation for high yield and fruit quality of greenhouse strawberry
Source: PLoS One. 2020 Apr 1;15(4):e0224588. doi: 10.1371/journal.pone.0224588 (PMC7112228; doi:10.1371/journal.pone.0224588)
Supplement: S1 Dataset — (XLSX) [file pone.0224588.s001.xlsx]

## Sheet: Yield
SUMMARY OUTPUT
回归统计
Multiple R	0.934234
R Square	0.872793
Adjusted R Square	0.787989
标准误差	9.08333
观测值	36
方差分析
	df	SS	MS	F	Significance F
回归分析	14	11888.1	849.148	10.2918	1.88933e-06
残差	21	1732.65	82.5069
总计	35	13620.7
	Coefficients	标准误差	t Stat	P-value	Lower 95%	Upper 95%	下限 95.0%	上限 95.0%
Intercept	125.348	1.51389	82.7987	6.71627e-28	122.2	128.496	122.2	128.496
X Variable 1	6.61833	1.85413	3.56951	0.0018095	2.76246	10.4742	2.76246	10.4742
X Variable 2	0.8475	1.85413	0.457088	0.652301	-3.00837	4.70337	-3.00837	4.70337
X Variable 3	4.09583	1.85413	2.20904	0.0384186	0.239964	7.9517	0.239964	7.9517
X Variable 4	4.35083	1.85413	2.34657	0.0288363	0.494964	8.2067	0.494964	8.2067
X Variable 5	-2.02625	2.27083	-0.892294	0.382347	-6.74871	2.69621	-6.74871	2.69621
X Variable 6	5.71625	2.27083	2.51725	0.0200173	0.993794	10.4387	0.993794	10.4387
X Variable 7	2.805	2.27083	1.23523	0.230387	-1.91746	7.52746	-1.91746	7.52746
X Variable 8	-3.81125	2.27083	-1.67835	0.1081	-8.53371	0.911206	-8.53371	0.911206
X Variable 9	-1.1675	2.27083	-0.514128	0.61253	-5.88996	3.55496	-5.88996	3.55496
X Variable 10	2.4275	2.27083	1.06899	0.297208	-2.29496	7.14996	-2.29496	7.14996
X Variable 11	-8.85042	1.60572	-5.5118	1.80915e-05	-12.1897	-5.51114	-12.1897	-5.51114
X Variable 12	-7.49167	1.60572	-4.66561	0.000132478	-10.8309	-4.15239	-10.8309	-4.15239
X Variable 13	-7.36917	1.60572	-4.58932	0.000158885	-10.7084	-4.02989	-10.7084	-4.02989
X Variable 14	-9.45292	1.60572	-5.88702	7.63914e-06	-12.7922	-6.11364	-12.7922	-6.11364

## Sheet: SSC TA ratio
SUMMARY OUTPUT
回归统计
Multiple R	0.847255
R Square	0.717841
Adjusted R Square	0.529735
标准误差	2.44279
观测值	36
方差分析
	df	SS	MS	F	Significance F
回归分析	14	318.806	22.7718	3.81615	0.00288445
残差	21	125.312	5.96723
总计	35	444.117
	Coefficients	标准误差	t Stat	P-value	Lower 95%	Upper 95%	下限 95.0%	上限 95.0%
Intercept	17.3019	0.407132	42.4971	7.46418e-22	16.4553	18.1486	16.4553	18.1486
X Variable 1	1.16542	0.498633	2.33722	0.02941	0.128453	2.20238	0.128453	2.20238
X Variable 2	-1.11958	0.498633	-2.24531	0.0356426	-2.15655	-0.0826199	-2.15655	-0.0826199
X Variable 3	0.774583	0.498633	1.55341	0.135266	-0.26238	1.81155	-0.26238	1.81155
X Variable 4	-1.09208	0.498633	-2.19016	0.0399402	-2.12905	-0.0551199	-2.12905	-0.0551199
X Variable 5	-0.426875	0.610698	-0.698995	0.492225	-1.69689	0.843141	-1.69689	0.843141
X Variable 6	0.545625	0.610698	0.893445	0.381744	-0.724391	1.81564	-0.724391	1.81564
X Variable 7	-0.419375	0.610698	-0.686714	0.499776	-1.68939	0.850641	-1.68939	0.850641
X Variable 8	-0.939375	0.610698	-1.5382	0.138932	-2.20939	0.330641	-2.20939	0.330641
X Variable 9	-0.609375	0.610698	-0.997834	0.32972	-1.87939	0.660641	-1.87939	0.660641
X Variable 10	-0.191875	0.610698	-0.31419	0.756477	-1.46189	1.07814	-1.46189	1.07814
X Variable 11	-1.9749	0.431829	-4.57333	0.000165058	-2.87293	-1.07686	-2.87293	-1.07686
X Variable 12	-0.947396	0.431829	-2.19392	0.0396328	-1.84543	-0.0493591	-1.84543	-0.0493591
X Variable 13	-0.211146	0.431829	-0.488958	0.629939	-1.10918	0.686891	-1.10918	0.686891
X Variable 14	-0.918646	0.431829	-2.12734	0.0454054	-1.81668	-0.0206091	-1.81668	-0.0206091
